# Supplementary material for: Altered Behavior and Neuronal Activity with Paternal Snord116 Deletion
Source: Genes (Basel). 2025 Jul 24;16(8):863. doi: 10.3390/genes16080863 (PMC12385964; doi:10.3390/genes16080863)
Supplement: Supplementary file 1 [file genes-16-00863-s001.zip]

Archive with 1 entries (1 files):
- genes-3733221-supplementary.pdf
